# Supplementary material for: Global Predictors of Appointment Non-Adherence in Primary Care Settings: A Systematic Review
Source: Healthcare (Basel). 2026 Mar 1;14(5):623. doi: 10.3390/healthcare14050623 (PMC12984880; doi:10.3390/healthcare14050623)
Supplement: Supplementary file 1 [file healthcare-14-00623-s001.zip]

Archive with 1 entries (1 files):
- healthcare-4129578-supplementary.pdf
